# Supplementary material for: LINC00483 Has a Potential Tumor-Suppressor Role in Colorectal Cancer Through Multiple Molecular Axes
Source: Front Oncol. 2021 Jan 20;10:614455. doi: 10.3389/fonc.2020.614455 (PMC7855711; doi:10.3389/fonc.2020.614455)
Supplement: Supplementary file 1 [file DataSheet_1.xlsx]

## Sheet: Tab.S1 Datasets
Datasets selected for the study
GSE33114 (108)
GSE2109 (315)
GSE21510 (148)
GSE14333 (290)
GSE41258(390)
GSE39582 (566)
GSE2109 (39)
TCGA COAD (286)
The sample number is shown in brackets.

## Sheet: Tab.S2 PCR Primers
PCR primers for the lncRNAs and mRNAs analyzed in this study
GENE	FORWARD PRIMER	REVERSE PRIMER	PRODUCT LENGTH
ACVR1B	TGCAACAGGATCGACTTGAGG	CGGCGATGATGCCTACCAG	97
ADD3	ATGTGCAACTAGCCTGTGAGA	ACATGGAGATTGTCTACTCCACC	70
ARL4A	TATCCCTGCGTAGAAACGCC	TACAACTTCTCTTGGTAGCTGATCC	97
CC2D1A	AGTTCTTGGCTTTGGTCGGG	CAGGCTGGCCATCTTCTCAA	98
CD9	GCGGCCATCTGGGGATATT	GGCTCATCCTTGGTTTTCAGC	98
CTNNA1	TTATCGATGCTTCCCGCCTG	GAGTCATCCAACTCCTCAGGG	91
DLEU1	CCAGCGCTTTACAGGGGTTA	TGACTCAATTCCTGAAGGTTCTGT	100
DSP	AAAATCAAAGCCGACCTGCG	CCATCCTCTCAAAGGACGCT	91
EIF6	GCGGGATTCCCTCATTGACA	GGCGGAATGTGGAGAAGGTT	98
EPCAM	GTGGACATAGCTGATGTGGCT	CCCCATTTACTGTCAGGTCCA	94
GALNT3	TAGGAGCAACAGTCGCAACA	GCCAACAGAGGTTCTAGCCA	88
HIGD2A	AGAACCCGGTGGTACCCATA	TGGAAGGAGTAGAGGCCGTA	70
HNF4A	TCCATGGTGTTCAAGGACGTG	GGATGCGTATGGACACCCG	100
LINC00261	GCAGGAATCCCTGGATAAAGA	AGAGGCCGGCGGGTTA	85
LINC00483	ACCAGAACGAGTGGAGAAGATCA	CCACTTCCTGAAAGTCCCGC	92
LINC01207	TCCTAGCCACTCTCAGGGAC	CTCCATGAACCACCACCGAA	64
MALAT1	TAGCTTGGATCCTTGTGGGC	AACCCACCAAAGACCTCGAC	73
MCF2L-AS1	ATCACAGGGCCATATGCAAGA	AACCACAAAAGGATAGCTGCG	70
MEG3	CTCAGGCAGGATCTGGCATA	CCTGGAGTGCTGTTGGAGAA	127
MIER3	ACACACACAAGGGACAATGAAC	GCCTTTCCATTGCAGCAGTAT	98
MMP7	AAGTGGTCACCTACAGGATCG	GGGATCTCTTTGCCCCACAT	103
PLS1	GGGAAGATGGACCTGCCATT	CATGAGTCCAGCACGCTTCA	77
PPIA	TCGTGCCGTTTTGCAGACGC	CAAACAGCTCAAAGGAGACGCGG	127
PRKAA1	ATGGCAGAAGTATGTAGAGCAATCA	AGGATTCTTCCTTCGTACACGC	90
RNF43	TGCCATCTGTCTGGAGGAGTT	GATGTAACCAGGGGTCCACA	98
RUNX1-IT1	CCTGGGAAGTGGGAGATCTTTG	TCTGAGCTTTGAATCAGGAGTGATG	98
SH3YL1	GGAGGCAGCGGGATTGTAG	GCTATCCCAATGGCTGAGGG	71
SRPK1	ACCCCTGCTGACATTTGGAG	TCGAGTGTACTCTTCCCCTGA	96
TP73-AS1	ATTGTCCTCAACGACCAGCG	AACTTGCTTGTGCAAGAACTGG	60
TPD52	CCACAGAGACCCTCTCGGAA	TTTGCTGCTAACACTTGAGACAG	100
TUG1	CTTTCACCATGGGGTGCCTG	AGCTGCTTTACACTGGGTGC	68
USP7	TCTTTGTACAGGCGGATGCT	TTAAGCCGACGTAGCCTGTG	72
VDR	GCCACTGGCTTTCACTTCAAT	GGTGAATAGTGCCTTCCGCT	87
VIM	CGAAAACACCCTGCAATCTT	CTGGATTTCCTCTTCGTGGA	133
ZDHHC9	GGCGCTACCAGATGAAGCA	TTCTTGATACGAGGCGGTGG	96
ZEB1	AAGAAAGTGTTACAGATGCAGCTG	CCCTGGTAACACTGTCTGGTC	80

## Sheet: Tab.S3 miRNAs
MiRNAs showing a negative correlation of expression with LINC00483 and harboring binding sites for it
miRNA	Correlation of expression	lncBase/miRcode	RNA22 v.2
	r-value (p-value)	n. binding sites
hsa-let-7e-5p	-0.206 (0.001)
hsa-miR-205-5p	-0.261 (< 0.0001)		4
hsa-miR-181a-3p	-0.221 (0.000)
hsa-miR-34c-5p	-0.226 (0.000)
hsa-miR-302c-3p	-0.223 (0.000)	2
hsa-miR-511-5p	-0.209 (0.001)	4	2
hsa-miR-544a	-0.281 (< 0.0001)		1
hsa-miR-615-3p	-0.211 (0.001)
hsa-miR-218-2-3p	-0.219 (0.000)
hsa-miR-628-5p	-0.217 (0.001)
hsa-miR-944	-0.244 (< 0.0001)
hsa-miR-1231	-0.224 (0.000)		2
hsa-miR-1911-3p	-0.235 (0.000)
hsa-miR-205-3p	-0.223 (0.000)
hsa-miR-3125	-0.309 (< 0.0001)
hsa-miR-3190-5p	-0.202 (0.001)
hsa-miR-4464	-0.216 (0.001)	3
hsa-miR-4524a-5p	-0.279 (< 0.0001)
hsa-miR-4520-5p	-0.249 (< 0.0001)
hsa-miR-4658	-0.217 (0.001)
hsa-miR-4777-5p	-0.217 (0.001)
hsa-miR-4778-3p	-0.185 (0.003)
hsa-miR-5586-5p	-0.223 (0.000)
hsa-miR-5683	-0.205 (0.001)
hsa-miR-1185-2-3p	-0.221 (0.000)
hsa-miR-6502-3p	-0.249 (<0.0001)
hsa-miR-6765-3p	-0.244 (<0.0001)
hsa-miR-6831-3p	-0.249 (<0.0001)
hsa-miR-7702	-0.308 (<0.0001)
hsa-miR-7978	-0.206 (0.001)	2
hsa-miR-30a-5p	-0.152 (0.015)	2
hsa-miR-3619-5p	-0.188 (0.003)	2
hsa-miR-4660	-0.165 (0.008)	5
hsa-miR-4743-3p	-0.161 (0.010)	4
hsa-miR-330-5p	-0.179 (0.004)		2
In this table are reported 1) R-value and p-value (≤ 0.01); 2) number of binding sites for LINC00483, where available (lncBase, miRcode and RNA22 v.2 tools) for each miRNA

## Sheet: Tab.S4-miR-30a-5p
miRNA	miRNA expression (mirCancer/mir2Disease)	mRNA target	miRNA/mRNA correlation (panCancer)	LINC00483/mRNA correlation
miR-30a-5p	Down-regulated	CMAS	-0.165 (4.25E-04)	0.441 (1.36E-14)
		CNNM4	-0.071(1.32E-01)	0.512 (6.33E-25)
		DSP	-0.11 (2.00E-02)	0.406 (2.68E-12)
		EPB41L4B	-0.001 (9.88E-01)	0.591 (2.08E-28)
		FBXO34	-0.094 (4.58E-02)	0.419(4.18E-13)
		PLS1	-0.185 (7.57E-05)	0.569 (7.92E-26)
		RPS6KA3	-0.09 (5.67E-02)	0.469 (1.07E-16)
		SPATA2	0.035 (4.56E-01)	0.431 (6.99E-14)
		TPD52	-0.271 (5.39E-09)	0.428 (1.02E-13)
Table S1. Predicted LINC00483 molecular axes in CRC. Expression in CRC, mRNA targets, mRNAs/miRNA correlations, mRNAs/ LINC00483 correlations are reported for miR-30a-5p, negatively correlated with LINC00483 and harboring binding sites for it.

## Sheet: Tab.S5-miR-205-3p
miRNA	miRNA expression (mirCancer/mir2Disease)	mRNA target	miRNA/mRNA correlation (panCancer)	LINC00483/mRNA correlation
miR-205-3p	Down-regulated	PRKAA1	-0.098 (3.81E-02)	0.207 (2.27E-04)
		RTCB	0.003 (9.56E-01)	0.174 (0.002)
		TMEM59	-0.083 (8.04E-02)	0.179 (0.009)
Table S2. Predicted LINC00483 molecular axes in CRC. Expression in CRC, mRNA targets, mRNAs/miRNA correlations, mRNAs/ LINC00483 correlations are reported for miR-205-3p, negatively correlated with LINC00483 and harboring binding sites for it.

## Sheet: Tab.S6-miR-302c-3p
miRNA	miRNA expression (mirCancer/mir2Disease)	mRNA target	miRNA/mRNA correlation (panCancer)	LINC00483/mRNA correlation
miR-302c-3p	Down-regulated	ARHGEF5	-0.061 (1.96E-01)	0.45 (3.05E-15)
		ARL4A	-0.087 (6.47E-02)	0.471 (7.75E-17)
		DCTPP1	-0.054 (2.49E-01)	0.452 (2.18E-15)
		FZD5	0.002 (9.72E-01)	0.629 (3.99E-33)
		VDR	-0.072 (1.25E-01)	0.559 (1.61E-30)
		ADD3	-0.085 (7.21E-02)	0.437 (1.15E-17)
Table S3. Predicted LINC00483 molecular axes in CRC. Expression in CRC, mRNA targets, mRNAs/miRNA correlations, mRNAs/ LINC00483 correlations are reported for miR-302c-3p, negatively correlated with LINC00483 and harboring binding sites for it.

## Sheet: Tab.S7-miR-330-5p
miRNA	miRNA expression (mirCancer/mir2Disease)	mRNA target	miRNA/mRNA correlation (panCancer)	LINC00483/mRNA correlation
miR-330-5p	Down-regulated	ABCC3	-0.139 (3.21E-03)	0.453 (1.99E-15)
		ACVR1B	-0.106 (2.47E-02)	0.442 (1.14E-04)
		APPL2	0.07 (1.36E-01)	0.404 (6.33E-15)
		CC2D1A	-0.206 ( 1.09E-05)	0.32 (1.02E-07)
		CEBPA	-0.34 (1.21E-13)	0.462 (4.77E-15)
		FUT4	0.061 (1.96E-01)	0.486 (5.15E-18)
		RNF43	-0.238 (3.37E-07)	0.451 (2.56E-15)
		SMAP1	-0.141 (2.68E-03)	0.369 (1.99E-12)
		HIGD2A	-0.158 (7.55E-04)	0.363 (5.07E-12)
		MGLL	-0.073 (1.23E-01)	0.321 (8.88E-08)
		TSPAN3	0.109 (2.05E-02)	0.449 (1.04E-18)
		ZDHHC9	-0.102 (2.98E-02)	0.389 (3.10E-11)
Table S4. Predicted LINC00483 molecular axes in CRC. Expression in CRC, mRNA targets, mRNAs/miRNA correlations, mRNAs/ LINC00483 correlations are reported for miR-330-5p, negatively correlated with LINC00483 and harboring binding sites for it.

## Sheet: Tab.S8-miR-511-5p
miRNA	miRNA expression (mirCancer/mir2Disease)	mRNA target	miRNA/mRNA correlation (panCancer)	LINC00483/mRNA correlation
miR-511-5p	down-regulated	SH3YL1	-0.084 (6.27E-01)	0.349 (3.84E-119
		USP7	-0.122 (9.56E-03)	0.372 (2.78E-10)
Table S5. Predicted LINC00483 molecular axes in CRC. Expression in CRC, mRNA targets, mRNAs/miRNA correlations, mRNAs/ LINC00483 correlations are reported for miR-511-5p, negatively correlated with LINC00483 and harboring binding sites for it.

## Sheet: Tab.S9-miR-544a
miRNA	miRNA expression (mirCancer/mir2Disease)	mRNA target	miRNA/mRNA correlation (panCancer)	LINC00483/mRNA correlation
miR-544a	Up-regulated	BCL11B	0.029 (5.46E-01)	0.361 (1.72E-08)
		CD9	0.014 (7.73E-01)	0.391 (1.89E-10)
		CEBPG	-0.018 (6.99E-01)	0.554 (2.47E-24)
		CMAS	-0.024 (6.06E-01)	0.441 (1.35E-14)
		CXCL14	0.037 (4.27E-01)	0.387 (9.42E-10)
		DSP	-0.007 (8.80E-01)	0.406 (2.68E-12)
		EPCAM	-0.019 (6.95E-01)	0.479 (1.92E-17)
		RAPGEFL1	-0.019 (6.81E-01)	0.569 (7.23E-32)
		SPATA2	-0.027 (5.66E-01)	0.431 (6.97E-14)
		ST14	-0.076 (1.09E-01)	0.488 (3.21E-18)
		TMEM106C	-0.07 (1.39E-01)	0.438 (2.18E-14)
		TOX3	-0.097 (4.05E-02)	0.452 (2.26E-15)
		AXIN2	-0.009 (8.49E-01)	0.4 (6.24E-12)
		CHMP4B	-0.065 (1.70E-01)	0.394 (1.48E-11)
		FAM171A1	0.01 (8.30E-01)	0.451 (2.47E-15)
		GALNT3	0.041 (3.84E-01)	0.422 (2.66E-13)
		KIAA1161	-0.031 (5.07E-01)	0.505 (1.02E-19)
		LRRC1	0.039 (4.04E-01)	0.478 (2.38E-17)
		MIER3	0.015 (7.46E-01)	0.376 (1.53E-10)
		NRARP	0.046 (3.31E-01)	0.553 (3.65E-24)
		SLC35A3	-0.019 (6.93E-01)	0.465 (2.37E-16)
Table S6. Predicted LINC00483 molecular axes in CRC. Expression in CRC, mRNA targets, mRNAs/miRNA correlations, mRNAs/ LINC00483 correlations are reported for miR-544a, negatively correlated with LINC00483 and harboring binding sites for it.

## Sheet: Tab.S10-miR-1231
miRNA	miRNA expression (mirCancer/mir2Disease)	mRNA target	miRNA/mRNA correlation (panCancer)	LINC00483/mRNA correlation
miR-1231		CTNNA1	-0.238 (3.21E-07)	0.321 (2.00E-09)
		EIF6	-0.045 (3.45E-01)	0.44 (1.68E-14)
		FAM120A	0.008 (8.60E-01)	0.333 (2.59E-08)
		RNF103	-0.074 (1.18E-01)	0.245 (8.14E-05)
Table S7. Predicted LINC00483 molecular axes in CRC. Expression in CRC, mRNA targets, mRNAs/miRNA correlations, mRNAs/ LINC00483 correlations are reported for miR-1231, negatively correlated with LINC00483 and harboring binding sites for it.

[truncated: 3 more sheets: Tab.S11-miR-3619-5p, Tab.S12 CTNNA1 HIGD2A MIER3  , Tab.S13]
